# Supplementary material for: Structure and Expression Analysis of PtrSUS, PtrINV, PtrHXK, PtrPGM, and PtrUGP Gene Families in Populus trichocarpa Torr. and Gray
Source: Int J Mol Sci. 2023 Dec 8;24(24):17277. doi: 10.3390/ijms242417277 (PMC10743687; doi:10.3390/ijms242417277)
Supplement: Supplementary file 1 [file ijms-24-17277-s001.zip]

Archive with 12 entries (12 files):
- Figure S1.pdf
- Figure S2.pdf
- Figure S3.pdf
- Table S1.pdf
- Table S2.pdf
- Table S3.pdf
- Table S4.pdf
- Table S5.pdf
- Table S6.pdf
- Table S7.pdf
- Table S8.pdf
- Table S9.pdf
